# Supplementary material for: Identifying topology of distribution substation in power Internet of Things using dynamic voltage load fluctuation flow analysis
Source: PeerJ Comput Sci. 2024 Feb 8;10:e1688. doi: 10.7717/peerj-cs.1688 (PMC10909208; doi:10.7717/peerj-cs.1688)
Supplement: Supplemental Information 2 — 6 visio data graphs and 6 origin data graphs. In the visio data graph of Figures 1–5, Figure 1 describes the specific architecture of the Internet of Things (IoT); Figure 2 describes the architecture of the power IoT; Figure 3 describes the system model of the power IoT technology; Figure 4 illustrates the principle of hidden Markov models; Figure 5 describes the construction process of hidden state sets in hidden Markov models; Figure 6 shows the specific steps of constrained optimization for HMM model. In the six origin data graphs, Figures 7A–7D represent the error situation of the HMM model in user phase identification under 50, 100, 150, and 190 sample numbers, respectively. The abscissa in the figure represents the length of the data sequence, the ordinate represents the error generated by the model, and the curves with different colors represent different discretization granularity. Figures 8A and 8B represent the performance comparison between the HMM algorithm and the improved HMM algorithm when the noise standard deviation is 0.01 and 0.1, respectively. The horizontal axis in the figure represents the length of the time series, the vertical axis represents the error generated by the model, and the curves of different colors represent the HMM model before and after optimization. [file peerj-cs-10-1688-s002.zip]

Archive with 14 entries (13 files):
- data/
- data/Figure 1.vsd
- data/Figure 2.vsd
- data/Figure 3.vsd
- data/Figure 4.vsd
- data/Figure 5.vsd
- data/Figure 6.vsd
- data/Figure 7-8.xlsx
- data/Figure 7a.opj
- data/Figure 7b.opj
- data/Figure 7c.opj
- data/Figure 7d.opj
- data/Figure 8a.opj
- data/Figure 8b.opj
