# Supplementary material for: Identifying topology of distribution substation in power Internet of Things using dynamic voltage load fluctuation flow analysis
Source: PeerJ Comput Sci. 2024 Feb 8;10:e1688. doi: 10.7717/peerj-cs.1688 (PMC10909208; doi:10.7717/peerj-cs.1688)
Supplement: Supplemental Information 3 [file peerj-cs-10-1688-s003.zip]

Archive with 9 entries (8 files):
- data pack/
- data pack/fig1-6.vsdx
- data pack/fig7-a.dat
- data pack/fig7-b.dat
- data pack/fig7-c.dat
- data pack/fig7-d.dat
- data pack/fig8-a.dat
- data pack/fig8-b.dat
- data pack/T1.odt
