# Supplementary material for: Identifying topology of distribution substation in power Internet of Things using dynamic voltage load fluctuation flow analysis
Source: PeerJ Comput Sci. 2024 Feb 8;10:e1688. doi: 10.7717/peerj-cs.1688 (PMC10909208; doi:10.7717/peerj-cs.1688)
Supplement: Supplemental Information 3 [file peerj-cs-10-1688-s003.zip › data pack/fig7-a.dat]

10	0.38	0.332	0.309	0.267	0.254
100	0.215	0.056	0.017	0.009	0.009
500	0.0045	2.1E-5	5.1E-5	3E-5	2.1E-6
700	3.1E-4	1E-5	3.1E-5	2E-6	1.1E-6
1000	5.6E-5	8.9E-6	8.1E-6	6E-7	8.9E-7
--	--	--	--	--	--
10	0.335	0.277	0.256	0.231	0.217	0.194
100	0.219	0.O65	0.029	0.014	0.014	0.014
500	0.105	0.005	1E-5	3E-9	3E-9	3E-10
700	0.003	4E-7	2E-6	2E-9	2E-9	2E-10
1000	0.001	0.01	0.001	0.001	0.001	0.001
--	--	--	--	--	--	--
10	0.457	0.446	0.44	0.43	0.427	0.42
100	0.406	0.359	0.336	0.292	0.271	0.241
500	0.357	0.277	0.236	0.17	0.142	0.107
700	0.264	0.151	0.098	0.0334	0.027	0.026
1000	0.192	0.055	0.012	0.007	0.007	0.007
--	--	--	--	--	--	--
10	0.478	O.463	0.455	0.447	0.444	0.438
100	0.439	0.407	0.391	0.362	0.358	0.33
500	0.407	0.359	0.335	0.29	0.268	0.238
700	0.356	0.286	0.25	0.187	0.1556	0.116
1000	0.325	0.226	0.185	0.116	0.085	0.049
--	--		--	--	--	--
--	--		1	315.231788079465	30	6984.76821192053
--	--		5	1267.54966887417	37	6413.90728476821
--	--		12	2856.9536423841	42	5984.1059602649
--	--		19	4597.35099337748	49	5560.92715231788
--	--		30	6984.76821192053	55	5446.35761589403
--	--		41	9368.87417218543	62	5341.72185430463
--	--		48	11421.1920529801	70	5542.38410596026
--	--		54	13000.6622516556	77	4984.76821192053
--	--		60	14888.7417218543	85	4712.58278145695
--	--		66	16011.9205298013	91	3829.80132450331
--	--		74	17450.3311258278	98	3258.94039735099
--	--		80	19184.1059602649
--	--		91	20800
--	--		96	22684.7682119205
--	--		101	23331.7880794702
