# Supplementary material for: Identifying topology of distribution substation in power Internet of Things using dynamic voltage load fluctuation flow analysis
Source: PeerJ Comput Sci. 2024 Feb 8;10:e1688. doi: 10.7717/peerj-cs.1688 (PMC10909208; doi:10.7717/peerj-cs.1688)
Supplement: Supplemental Information 3 [file peerj-cs-10-1688-s003.zip › data pack/fig7-b.dat]

10	0.38	0.332	0.309	0.267	0.254
100	0.215	0.056	0.017	0.009	0.009
500	0.0045	2.1E-5	5.1E-5	3E-5	2.1E-6
700	3.1E-4	1E-5	3.1E-5	2E-6	1.1E-6
1000	5.6E-5	8.9E-6	8.1E-6	6E-7	8.9E-7
--	--	--	--	--	--
10	0.335	0.277	0.256	0.231	0.217	0.194
100	0.219	0.O65	0.029	0.014	0.014	0.014
500	0.105	0.005	1E-5	3E-9	3E-9	3E-10
700	0.003	4E-7	2E-6	2E-9	2E-9	2E-10
1000	0.001	0.01	0.001	0.001	0.001	0.001
--	--	--	--	--	--	--
10	0.457	0.446	0.44	0.43	0.427	0.42
100	0.406	0.359	0.336	0.292	0.271	0.241
500	0.357	0.277	0.236	0.17	0.142	0.107
700	0.264	0.151	0.098	0.0334	0.027	0.026
1000	0.192	0.055	0.012	0.007	0.007	0.007
10	0.469	0.455	0.449	0.438	0.434	0.429
100	0.424	0.373	0.346	0.298	0.274	0.241
500	0.362	0.289	0.253	0.194	0.167	0.131
700	0.275	0.154	0.102	0.038	0.036	0.035
1000	0.027	0.081	0.036	0.023	0.023	0.013
