# Supplementary material for: Identifying topology of distribution substation in power Internet of Things using dynamic voltage load fluctuation flow analysis
Source: PeerJ Comput Sci. 2024 Feb 8;10:e1688. doi: 10.7717/peerj-cs.1688 (PMC10909208; doi:10.7717/peerj-cs.1688)
Supplement: Supplemental Information 3 [file peerj-cs-10-1688-s003.zip › data pack/fig8-a.dat]

9.33363686623954	262.252430973363	12.7809034440144	264.593970535628
43.550196754366	879.833490520013	15.1468340433835	775.634979999351
55.5424566652574	1057.79049725194	25.2691144427461	1291.94445347816
72.2299912192266	2342.71033204332	34.5661647533253	1722.7877329344
85.6166054180623	3285.76539074441	55.0302448860125	2246.1218251
96.3445965722462	4396.82591303782	72.6527691957462	3361.86542651793
117.654232657972	6958.47019415265	85.1043936388175	4474.09671859247
126.622003967608	8153.24075579693	93.3932810823116	5243.87784968616
136.524765033009	9178.83508406777	110.832872613743	6784.02549676411
145.419363231324	10543.367263976	123.780448144655	8745.65026504926
151.049627630166	11481.153858662	137.406907541708	11132.264463885
159.118995739698	12760.2198445477	151.289472828384	12924.7129987967
164.822433249861	13528.2448209697	165.17203811506	14717.1615337084
171.241341181827	14636.3784188103	175.680509935282	16337.5069107938
180.062766268821	16170.6722169826	183.070994178672	17191.5834661289
190.900517089986	17027.09031188	--	--
194.20143744512	17368.9550879703	--	--
--	--	--	--
--	--	--	--
1.59215784215784	0.0448660714285714	4.75462038	0.1453125
5.36650849150849	0.0328125	7.035152348	0.120535714
10.3521478521478	0.0154017857142857	9.243881119	0.083705357
18.4627872127872	0.00736607142857143	11.61650849	0.0515625
27.8331043956043	0.00535714285714286	23.98851149	0.015401786
41.0729895104895	0.00401785714285715	43.77653596	0.001339286
53.3107517482517	0.00401785714285715	60.88598901	6.69643E-4
63.7768481518481	0.0033482142857143	76.2706044	6.69643E-4
74.6394230769231	0.00401785714285715	89.5339036	0
86.1778846153846	0.00401785714285715	100	-6.69643E-4
93.4971278721278	0.0033482142857143	--	--
99.4411838161838	0.0033482142857143	--	--
0.851718445144829	0.142123480414227	-0.195107309019963	0.125593764070238
4.20231127119915	0.1149228950923	12.3030166591625	0.0820829581269698
7.19458202011106	0.0834083746060333	23.9325378958427	0.0493190004502476
12.9202311271199	0.0533881134624043	45.6382260243133	0.0318437640702386
22.6286957826804	0.0155588698784331	99.0863725048776	0.017205087798289
43.5108059432687	0.00308982440342189
71.7469608284556	0.00298007654209814
94.4882185201861	0.00346972084646554
