# Supplementary material for: Identifying topology of distribution substation in power Internet of Things using dynamic voltage load fluctuation flow analysis
Source: PeerJ Comput Sci. 2024 Feb 8;10:e1688. doi: 10.7717/peerj-cs.1688 (PMC10909208; doi:10.7717/peerj-cs.1688)
Supplement: Supplemental Information 3 [file peerj-cs-10-1688-s003.zip › data pack/T1.odt]

Table 1 Comparison of the running time of different algorithms
Algorithms
Time consumption /ms
Accuracy (0.9)
Accuracy (0.95)
Full day data analysis
16.1
No
No
Sliding time window analysis
1743.2
Yes
Yes
The proposed improved HMM algorithm
35.1
Yes
No
