# Supplementary material for: Identifying topology of distribution substation in power Internet of Things using dynamic voltage load fluctuation flow analysis
Source: PeerJ Comput Sci. 2024 Feb 8;10:e1688. doi: 10.7717/peerj-cs.1688 (PMC10909208; doi:10.7717/peerj-cs.1688)
Supplement: Supplemental Information 4 — % HMMR time series segmentation processing code description % Step 1: Load the data % load the time series data into the Matlab working environment by appropriate means, such as using the Load function or other applicable data import methods. % Step 2: Data preprocessing % Before applying the HMMR model, data may need to be preprocessed to meet the requirements of the model. This may include noise removal, normalization, or smoothing of data, etc. % Step 3: Install the HMMR tool package % Make sure you have the relevant kit for the HMMR model installed and add it to the path for Matlab. % Step 4: Build the HMMR model % Using the installed HMMR kit, model the HMMR using the following steps: % 1. Define the parameters of the HMMR model, such as the number of hidden states, observed dimensions, regression parameters, etc. % 2. Initialize the parameters of the HMMR model, either with random values or predefined initial parameters. % 3. Use training data to fit HMMR models, e.g., by maximum likelihood estimation or other relevant methods. % Step 5: Time series segmentation After completing the training of HMMR model, the model can be used to segment the time series. % 1. Input the time series to be segmented into the trained HMMR model. % 2. Use the algorithm in HMMR model (such as Viterbi algorithm) to segment the time series. The algorithm can estimate the hidden state of each time point, so as to determine the segmentation point. % Step 6: Result visualization or follow-up processing After the time series is segmented, the results can be visualized or processed as needed. % 1. Use the drawing function of Matlab to visualize the segmentation results, so as to better understand and analyze the segmentation effect. % 2. Based on the segmentation results, further analysis, prediction, or other applications may be performed. % HMMR time series segmentation processing code example % Step 1: Load the data data = load(‘time_series_data.mat’); % Assume that the time series dat [file peerj-cs-10-1688-s004.zip › Matlab_ time series segmentation processing based on hidden Markov model regression HMMR model/func/forwards_backwards.m]

function [tau_tk, xi_tlk, alpha_tk, beta_tk, loglik] = forwards_backwards(prior, transmat, f_tk) 
 

[T, K] = size(f_tk);

if nargin < 6, filter_only = 0; end

scale = ones(1,T);%pour que loglik = sum(log(scale)) part de zero

prior = prior(:); 
tau_tk = zeros(T,K);
xi_tlk = zeros(T-1,K,K);
alpha_tk = zeros(T,K);
beta_tk = zeros(T,K);

%% forwards: calculation of alpha_tk
t = 1;
alpha_tk(1,:) = prior' .* f_tk(t,:);
[alpha_tk(t,:), scale(t)] = normalise(alpha_tk(t,:));
for t=2:T
    [alpha_tk(t,:), scale(t)] = normalise((alpha_tk(t-1,:)*transmat) .* f_tk(t,:));
    %filtered_prob (t-1,:,:)= normalise((alpha(:,t-1) * fik(:,t)') .*transmat);
end
%%loglikehood (with the scaling technique) (see Rabiner's paper/book)
loglik = sum(log(scale));

if filter_only
  beta_tk = [];
  xi_tlk = alpha_tk;
  return;
end
%% backwards: calculation of beta_tk, tau_tk (and xi_tkl)
%t=T;
beta_tk(T,:) = ones(1,K);
tau_tk(T,:) = normalise(alpha_tk(T,:) .* beta_tk(T,:));
for t=T-1:-1:1
    beta_tk(t,:) =  normalise(  transmat * (beta_tk(t+1,:) .* f_tk(t+1,:))' );
    % transmat * (beta(t+1,:) .* fik(t+1,:))' /scale(t); 
    tau_tk(t,:) = normalise(alpha_tk(t,:) .* beta_tk(t,:));
    xi_tlk(t,:,:) = normalise((transmat .* (alpha_tk(t,:)' * (beta_tk(t+1,:) .* f_tk(t+1,:))))); 
end
