# Supplementary material for: Identifying topology of distribution substation in power Internet of Things using dynamic voltage load fluctuation flow analysis
Source: PeerJ Comput Sci. 2024 Feb 8;10:e1688. doi: 10.7717/peerj-cs.1688 (PMC10909208; doi:10.7717/peerj-cs.1688)
Supplement: Supplemental Information 4 — % HMMR time series segmentation processing code description % Step 1: Load the data % load the time series data into the Matlab working environment by appropriate means, such as using the Load function or other applicable data import methods. % Step 2: Data preprocessing % Before applying the HMMR model, data may need to be preprocessed to meet the requirements of the model. This may include noise removal, normalization, or smoothing of data, etc. % Step 3: Install the HMMR tool package % Make sure you have the relevant kit for the HMMR model installed and add it to the path for Matlab. % Step 4: Build the HMMR model % Using the installed HMMR kit, model the HMMR using the following steps: % 1. Define the parameters of the HMMR model, such as the number of hidden states, observed dimensions, regression parameters, etc. % 2. Initialize the parameters of the HMMR model, either with random values or predefined initial parameters. % 3. Use training data to fit HMMR models, e.g., by maximum likelihood estimation or other relevant methods. % Step 5: Time series segmentation After completing the training of HMMR model, the model can be used to segment the time series. % 1. Input the time series to be segmented into the trained HMMR model. % 2. Use the algorithm in HMMR model (such as Viterbi algorithm) to segment the time series. The algorithm can estimate the hidden state of each time point, so as to determine the segmentation point. % Step 6: Result visualization or follow-up processing After the time series is segmented, the results can be visualized or processed as needed. % 1. Use the drawing function of Matlab to visualize the segmentation results, so as to better understand and analyze the segmentation effect. % 2. Based on the segmentation results, further analysis, prediction, or other applications may be performed. % HMMR time series segmentation processing code example % Step 1: Load the data data = load(‘time_series_data.mat’); % Assume that the time series dat [file peerj-cs-10-1688-s004.zip › Matlab_ time series segmentation processing based on hidden Markov model regression HMMR model/func/learn_hmmr.m]

function hmmr = learn_hmmr(x, y, K, p,...
    type_variance, total_EM_tries, max_iter_EM, threshold, verbose)

% learn_hmmr learn a Regression model with a Hidden Markov Process (HMMR)
% for modeling and segmentation of a time series with regime changes.
% The learning is performed by the EM (Baum-Welch) algorithm.
%
%
% Inputs :
%
%          (x,y) : a time series composed of m points : dim(y)=[m 1]
%                * Each curve is observed during the interval [0,T], i.e x =[t_1,...,t_m]
%
%           K : Number of polynomial regression components (regimes)
%          	p : degree of the polynomials
%
% Outputs :
%
%         hmmr: the estimated HMMR model. a structure composed of:
%
%         prior: [Kx1]: prior(k) = Pr(z_1=k), k=1...K
%         trans_mat: [KxK], trans_mat(\ell,k) = Pr(z_t = k|z_{t-1}=\ell)
%         reg_param: the paramters of the regressors:
%                 betak: regression coefficients
%                 sigma2k (or sigma2) : the variance(s)
%         Stats:
%           tau_tk: smoothing probs: [nxK], tau_tk(t,k) = Pr(z_i=k | y1...yn)
%           alpha_tk: [nxK], forwards probs: Pr(y1...yt,zt=k)
%           beta_tk: [nxK], backwards probs: Pr(yt+1...yn|zt=k)
%           xi_tkl: [(n-1)xKxK], joint post probs : xi_tk\elll(t,k,\ell)  = Pr(z_t=k, z_{t-1}=\ell | Y) t =2,..,n
%           X: [nx(p+1)] regression design matrix
%           nu: model complexity
%           parameter_vector
%           f_tk: [nxK] f(yt|zt=k)
%           log_f_tk: [nxK] log(f(yt|zt=k))
%           loglik: log-likelihood at convergence
%           stored_loglik: stored log-likelihood values during EM
%           cputime: for the best run
%           cputime_total: for all the EM runs
%           klas: [nx1 double]
%           Zik: [nxK]
%           state_probs: [nxK]
%           BIC: -2.1416e+03
%           AIC: -2.0355e+03
%           regressors: [nxK]
%           predict_prob: [nxK]: Pr(zt=k|y1...y_{t-1})
%           predicted: [nx1]
%           filter_prob: [nxK]: Pr(zt=k|y1...y_t)
%           filtered: [nx1]
%           smoothed_regressors: [nxK]
%           smoothed: [nx1]
%
%
%Faicel Chamroukhi, sept 2008 
%
%% Please cite the following papers for this code:
%
% 
% @article{Chamroukhi-FDA-2018,
% 	Journal = {Wiley Interdisciplinary Reviews: Data Mining and Knowledge Discovery},
% 	Author = {Faicel Chamroukhi and Hien D. Nguyen},
% 	Note = {DOI: 10.1002/widm.1298.},
% 	Volume = {},
% 	Title = {Model-Based Clustering and Classification of Functional Data},
% 	Year = {2019},
% 	Month = {to appear},
% 	url =  {https://chamroukhi.com/papers/MBCC-FDA.pdf}
% 	}
% 
% @InProceedings{Chamroukhi-IJCNN-2011,
%   author = {F. Chamroukhi and A. Sam\'e  and P. Aknin and G. Govaert},
%   title = {Model-based clustering with Hidden Markov Model regression for time series with regime changes},
%   Booktitle = {Proceedings of the International Joint Conference on Neural Networks (IJCNN), IEEE},
%   Pages = {2814--2821},
%   Adress = {San Jose, California, USA},
%   year = {2011},
%   month = {Jul-Aug},
%   url = {https://chamroukhi.com/papers/Chamroukhi-ijcnn-2011.pdf}
% }
% 
% @INPROCEEDINGS{Chamroukhi-IJCNN-2009,
%   AUTHOR =       {Chamroukhi, F. and Sam\'e,  A. and Govaert, G. and Aknin, P.},
%   TITLE =        {A regression model with a hidden logistic process for feature extraction from time series},
%   BOOKTITLE =    {International Joint Conference on Neural Networks (IJCNN)},
%   YEAR =         {2009},
%   month = {June},
%   pages = {489--496},
%   Address = {Atlanta, GA},
%  url = {https://chamroukhi.com/papers/chamroukhi_ijcnn2009.pdf}
% }
% 
% @article{chamroukhi_et_al_NN2009,
% 	Address = {Oxford, UK, UK},
% 	Author = {Chamroukhi, F. and Sam\'{e}, A. and Govaert, G. and Aknin, P.},
% 	Date-Added = {2014-10-22 20:08:41 +0000},
% 	Date-Modified = {2014-10-22 20:08:41 +0000},
% 	Journal = {Neural Networks},
% 	Number = {5-6},
% 	Pages = {593--602},
% 	Publisher = {Elsevier Science Ltd.},
% 	Title = {Time series modeling by a regression approach based on a latent process},
% 	Volume = {22},
% 	Year = {2009},
% 	url  = {https://chamroukhi.com/papers/Chamroukhi_Neural_Networks_2009.pdf}
% 	}
% 
%%%%%%%%%%%%%%%%%%%%%%%%%%%%%%%%%%%%%%%%%%%%%%%%%%%%%%%%%%%%%%%%%%%%%%%%%%%%%%%%%%%%%%%%%%
warning off

if nargin<9 verbose =0; end
if nargin<8 threshold = 1e-6; end
if nargin<7 max_iter_EM = 1500;end
if nargin<6 total_EM_tries = 1;end
if nargin<5 total_EM_tries = 1;type_variance='hetereskedastic';end
switch type_variance
    case 'homoskedastic'
        homoskedastic =1;
    case 'hetereskedastic'
        homoskedastic=0;
    otherwise
        error('The type of the model variance should be : ''homoskedastic'' ou ''hetereskedastic''');
end

if size(y,2)~=1, y=y'; end %

m = length(y);%length(y)

X = designmatrix(x,p);%design matrix
P = size(X,2);% here P is p+1
I = eye(P);% define an identity matrix, in case of a Bayesian regularization for regression

%
best_loglik = -inf;
nb_good_try=0;
total_nb_try=0;

while (nb_good_try < total_EM_tries)
    if total_EM_tries>1,fprintf(1, 'EM try n�  %d \n ',nb_good_try+1); end
    total_nb_try=total_nb_try+1;
    
    time = cputime;
    
    %% EM Initializaiton step
    %% Initialization of the Markov chain params, the regression coeffs, and the variance(s)
    hmmr =  init_hmmr(X, y, K, type_variance, nb_good_try+1);
    
    % calculare the initial post probs  (tau_tk) and joint post probs (xi_ikl)
    
    %f_tk = hmmr.stats.f_tk; % observation component densities: f(yt|zt=k)
    prior = hmmr.prior;
    trans_mat = hmmr.trans_mat;
    Mask = hmmr.stats.Mask;
    
    betak = hmmr.reg_param.betak;
    if homoskedastic
        sigma2 = hmmr.reg_param.sigma2 ;
    else
        sigma2k = hmmr.reg_param.sigma2k;
    end
    
    %
    iter = 0;
    prev_loglik = -inf;
    converged = 0;
    top = 0;
    
    %
    log_f_tk = zeros(m,K);
    %
    %% EM
    while ((iter <= max_iter_EM) && ~converged)
        
        %% E step : calculate tge tau_tk (p(Zt=k|y1...ym;theta)) and xi t_kl (and the log-likelihood) by
        %  forwards backwards (computes the alpha_tk et beta_tk)
        
        % observation likelihoods
        for k=1:K
            muk = X*betak(:,k);% the regressors means
            if homoskedastic; sk = sigma2 ;  else; sk = sigma2k(k);end
            z=((y - muk).^2)/sk;
            log_f_tk(:,k) =  -0.5*ones(m,1).*(log(2*pi)+log(sk)) - 0.5*z;%log(gaussienne)
        end
        
        log_f_tk  = min(log_f_tk,log(realmax));
        log_f_tk = max(log_f_tk ,log(realmin));
        f_tk = exp(log_f_tk);
        
        %fprintf(1, 'forwards-backwards ');
        [tau_tk, xi_tkl, alpha_tk, beta_tk, loglik] = forwards_backwards(prior, trans_mat , f_tk );
        
        %% M step
        %  updates of the Markov chain parameters
        % initial states prob: P(Z_1 = k)
        prior = normalise(tau_tk(1,:)');
        % transition matrix: P(Zt=i|Zt-1=j) (A_{k\ell})
        trans_mat = mk_stochastic(squeeze(sum(xi_tkl,1)));
        % for segmental HMMR: p(z_t = k| z_{t-1} = \ell) = zero if k<\ell (no back) of if k >= \ell+2 (no jumps)
        trans_mat = mk_stochastic(Mask.*trans_mat);
        
        %%  update of the regressors (reg coefficients betak and the variance(s) sigma2k)
        
        s = 0;% if homoskedastic
        for k=1:K
            wieghts = tau_tk(:,k);
            nk = sum(wieghts);% expected cardinal nbr of state k
            
            Xk = X.*(sqrt(wieghts)*ones(1,P));%[n*(p+1)]
            yk=y.*(sqrt(wieghts));% dimension :[(nx1).*(nx1)] = [nx1]
            % reg coefficients
            lambda = 1e-9;% if a bayesian prior on the beta's
            bk = inv(Xk'*Xk + lambda*I)*Xk'*yk;
            betak(:,k) = bk;
            % variance(s)
            z = sqrt(wieghts).*(y-X*bk);
            sk = z'*z;
            if homoskedastic, s = (s+sk); sigma2 = s/m;else; sigma2k(k) = sk/nk;end
        end
        
        %% En of an EM iteration
        iter =  iter + 1;
        
        % test of convergence
        loglik = loglik + log(lambda);
        
        if verbose, fprintf(1, 'HMM_regression | EM   : Iteration : %d   Log-likelihood : %f \n',  iter, loglik); end
        
        if prev_loglik-loglik > 1e-4
            top = top+1;
            if (top==10)
                %fprintf(1, '!!!!! The loglikelihood is decreasing from %6.4f to %6.4f!\n', prev_loglik, loglik);
                break;
            end
        end
        converged = abs(loglik - prev_loglik)/abs(prev_loglik) < threshold;
        stored_loglik(iter) = loglik;
        prev_loglik = loglik;
        
    end% end of an EM run
    
    cputime_total(nb_good_try+1) = cputime-time;
    
    hmmr.prior = prior;
    hmmr.trans_mat = trans_mat;
    hmmr.reg_param.betak = betak;
    if homoskedastic
        hmmr.reg_param.sigma2 = sigma2;
    else
        hmmr.reg_param.sigma2k = sigma2k;
    end
    
    % Estimated parameter vector (Pi,A,\theta)
    if homoskedastic
        parameter_vector=[prior(:); trans_mat(Mask~=0); betak(:);sigma2];
        nu = K-1 + K*(K-1) + K*(p+1) + 1;%length(parameter_vector);%
    else
        parameter_vector=[prior(:); trans_mat(Mask~=0);betak(:); sigma2k(:)];
        nu = K-1 + K*(K-1) + K*(p+1) + K;%length(parameter_vector);%
    end
    hmmr.stats.nu = nu;
    hmmr.stats.parameter_vector= parameter_vector;
    
    hmmr.stats.tau_tk = tau_tk; % posterior (smoothing) probs
    hmmr.stats.alpha_tk = alpha_tk;%forward probs
    hmmr.stats.beta_tk = beta_tk;%backward probs
    hmmr.stats.xi_ikl = xi_tkl;% joint posterior (smoothing) probs
    
    hmmr.stats.f_tk = f_tk;% obs likelihoods
    hmmr.stats.log_f_tk = log_f_tk;% log obs likelihoods
    
    hmmr.stats.loglik= loglik;
    hmmr.stats.stored_loglik= stored_loglik;
    %
    hmmr.stats.X = X;%design matrix
    %
    if total_EM_tries>1,   fprintf(1,'loglik_max = %f \n',loglik); end
    %
    %
    if ~isempty(hmmr.reg_param.betak)
        nb_good_try=nb_good_try+1;
        total_nb_try=0;
        if loglik > best_loglik
            best_hmmr = hmmr;
            best_loglik = loglik;
        end
    end
    %
    if total_nb_try > 500
        fprintf('can''t obtain the requested number of classes \n');
        hmmr=[];
        return;
    end
    
end%End of the EM runs

hmmr = best_hmmr;

%
if total_EM_tries>1,    fprintf(1,'best_loglik:  %f\n',hmmr.stats.loglik);end
%
%
hmmr.stats.cputime = mean(cputime_total);
hmmr.stats.cputime_total = cputime_total;

%% Smoothing state sequences : argmax(smoothing probs), and corresponding binary allocations partition
[hmmr.stats.klas, hmmr.stats.Zik ] =  MAP(hmmr.stats.tau_tk);
% %  compute the sequence with viterbi
%[path, ~] = viterbi_path(hmmr.prior, hmmr.trans_mat, hmmr.stats.fik');
%hmmr.stats.viterbi_path = path;
%hmmr.stats.klas = path;
%%%%%%%%%%%%%%%%%%%

% %% determination des temps de changements (les fontiètres entres les
% %% classes)
% nk=sum(hmmr.stats.Zik,1);
% for k = 1:K
%     tk(k) = sum(nk(1:k));
% end
% hmmr.stats.tk = [1 tk];

%% sate sequence prob p(z_1,...,z_n;\pi,A)
state_probs = hmm_process(hmmr.prior, hmmr.trans_mat, m);
hmmr.stats.state_probs = state_probs;


%%% BIC, AIC, ICL
hmmr.stats.BIC = hmmr.stats.loglik - (hmmr.stats.nu*log(m)/2);
hmmr.stats.AIC = hmmr.stats.loglik - hmmr.stats.nu;
% % CL(theta) : Completed-data loglikelihood
% sum_t_log_Pz_ftk = sum(hmmr.stats.Zik.*log(state_probs.*hmmr.stats.f_tk), 2);
% comp_loglik = sum(sum_t_log_Pz_ftk(K:end));
% hmmr.stats.comp_loglik = comp_loglik;
% hmmr.stats.ICL = comp_loglik - (nu*log(m)/2);


%% predicted, filtered, and smoothed time series
hmmr.stats.regressors = X*hmmr.reg_param.betak;
% prediction probs   = Pr(z_t|y_1,...,y_{t-1})
predict_prob = zeros(m,K);
predict_prob(1,:) = hmmr.prior;%t=1 p (z_1)
predict_prob(2:end,:) = (hmmr.stats.alpha_tk(1:end-1,:)*hmmr.trans_mat)./(sum(hmmr.stats.alpha_tk(1:end-1,:),2)*ones(1,K));%t =2,...,n
hmmr.stats.predict_prob = predict_prob;
% predicted observations
hmmr.stats.predicted = sum(predict_prob.*hmmr.stats.regressors,2);%pond par les probas de prediction

% filtering probs  = Pr(z_t|y_1,...,y_t)
filter_prob = hmmr.stats.alpha_tk./(sum(hmmr.stats.alpha_tk,2)*ones(1,K));%normalize(alpha_tk,2);
hmmr.stats.filter_prob = filter_prob;
% filetered observations
hmmr.stats.filtered = sum(filter_prob.*hmmr.stats.regressors, 2);%pond par les probas de filtrage

%%% smoothed observations
hmmr.stats.smoothed_regressors = (hmmr.stats.tau_tk).*(hmmr.stats.regressors);
hmmr.stats.smoothed = sum(hmmr.stats.smoothed_regressors, 2);
